# Supplementary material for: Effects of Cultivation Modes on Soil Protistan Communities and Its Associations with Production Quality in Lemon Farmlands
Source: Plants (Basel). 2025 Jul 2;14(13):2024. doi: 10.3390/plants14132024 (PMC12252243; doi:10.3390/plants14132024)
Supplement: Supplementary file 1 [file plants-14-02024-s001.zip]

Archive with 1 entries (1 files):
- plants-3709086-supplementary.pdf
